# Supplementary material for: Target-capture full-length double-stranded cDNA long-read sequencing through Nanopore revealed novel intron retention in patient with tuberous sclerosis complex
Source: Front Genet. 2023 Sep 27;14:1256064. doi: 10.3389/fgene.2023.1256064 (PMC10565506; doi:10.3389/fgene.2023.1256064)
Supplement: Supplementary file 2 [file Table1.xlsx]

## Sheet: Sheet1
Supplemental table 1
			on-target reads
		reads	TSC1	TSC2
	Patient	903800	2189	1316
	control 1	200000	2675	2519
	control 2	200000	2638	1718
